# Supplementary material for: Characterization of Pathogenic and Nonpathogenic Fusarium oxysporum Isolates Associated with Commercial Tomato Crops in the Andean Region of Colombia
Source: Pathogens. 2020 Jan 20;9(1):70. doi: 10.3390/pathogens9010070 (PMC7168637; doi:10.3390/pathogens9010070)
Supplement: Supplementary file 1 [file pathogens-09-00070-s001.zip]

Archive with 8 entries (8 files):
- Supplementary Figure 1.pptx
- Supplementary Figure 2.pptx
- Supplementary Figure 3.pptx
- Supplementary Figure 4.pptx
- Supplementary Figure 5.pptx
- Supplementary Figure 6.pptx
- Supplementary table 1.xlsx
- Supplementary Table 2_disease scale.docx
