# Supplementary material for: Characterization of Pathogenic and Nonpathogenic Fusarium oxysporum Isolates Associated with Commercial Tomato Crops in the Andean Region of Colombia
Source: Pathogens. 2020 Jan 20;9(1):70. doi: 10.3390/pathogens9010070 (PMC7168637; doi:10.3390/pathogens9010070)
Supplement: Supplementary file 1 [file pathogens-09-00070-s001.zip › Supplementary table 1.xlsx]

## Sheet: Annotation data EF1a
Supplementary Table 1. EF1a gene sequences used for phylogenetic tree construction. Unique sequence identifiers, size, position of exons and GenBank accessions are also indicated.
Sequence_ID	Size	Exon 1	Exon 2	Exon 3	Exon4	GenBank Acc
66_Antioquia	369	37-54	119-181	NA		MN745105
4_Cundinamarca	625	37-54	119-181	415-553	577-625	MN745106
7_Cundinamarca	545	37-54	119-181	415-542		MN745107
23_Antioquia	548	37-54	119-181	415-542		MN745108
1_Cundinamarca	623	37-54	119-181	415-553		MN745109
103_Antioquia	557	37-54	120-182	415-553		MN745110
65_Antioquia	544	37-54	119-181	414-544		MN745111
6_Cundinamarca	628	37-54	119-181	415-553	612-628	MN745112
24_Antioquia	618	37-54	119-181	415-554		MN745113
82_Antioquia	591	37-54	119-181	415-554		MN745114
9_Boyacá	536	NA	23-85	331-461		MN745115
73_Cundinamarca	618	37-54	119-181	415-554		MN745116
75_Cundinamarca	606	37-54	119-181	415-554		MN745117
90_Cundinamarca	653	37-54	119-181	415-554	609-653	MN745118
100_Antioquia	623	37-54	119-181	415-554		MN745119
8_Cundinamarca	607	37-54	119-181	415-554		MN745120
39_Cundinamarca	550	NA	71-133	368-506		MN745121
92_Cundinamarca	674	37-54	119-181	413-551	587-674	MN745122
34_Antioquia	605	32-49	114-176	411-549		MN745123
105_Caldas (Fol-UDC10)	550	37-54	119-181	417-550		MN745124
67_Antioquia (Fur38)	676	37-54	119-181	410-548	585-676	MN745125
46_Boyacá	606	NA	69-131	366-504		MN745126
80_Antioquia	518	37-54	119-181	413-518		MN745127
101_Antioquia (Fur55)	481	37-54	119-181	413-481		MN745128
16_Cundinamarca (Fu40)	504	24-41	106-168	403-504		MN745129
30_Antioquia	562	37-54	119-181	415-554		MN745130
91_Cundinamarca	453	37-54	119-181	411-453		MN745131
42_Cundinamarca	693	37-54	119-181	415-554	589-693	MN745132
55_Boyacá	674	37-54	119-181	414-552	594-674	MN745133
74_Cundinamarca	559	37-54	119-181	415-554		MN745134
102_Antioquia	530	37-54	119-181	415-530		MN745135
28_Antioquia	524	37-54	119-181	411-524		MN745136
63_Antioquia	547	37-54	119-181	414-547		MN745137
110_Caldas	476	37-54	119-181	410-476		MN745138
59_Antioquia	621	37-54	119-181	411-549		MN745139
68_Antioquia	577	37-54	119-181	408-546		MN745140
85_Antioquia	444	37-54	119-181	404-444		MN745141
88_Cundinamarca	522	37-54	119-181	407-522		MN745142
118_Antioquia	459	37-54	119-181	406-459		MN745143
94_Caldas (Fol59)	518	37-54	119-181	411-518		MN745144
32_Antioquia	667	37-54	119-181	413-551	595-667	MN745145
84_Antioquia	422	37-54	119-181	NA		MN745146
72_Antioquia	671	37-54	119-181	410-548	583-671	MN745147
109_Caldas	704	37-54	119-181	414-552	608-704	MN745148
64_Antioquia	663	37-54	119-181	409-547	583-663	MN745149
98_Antioquia	561	NA	72-134	369-507		MN745150
78_Antioquia	606	37-54	119-181	414-552		MN745151
83_Antioquia	606	37-54	119-181	414-552		MN745152
81_Antioquia (Fut52)	607	37-54	119-181	414-552		MN745153
112_Caldas	660	37-54	119-181	414-552	608-660	MN745154
15_Boyacá	539	37-54	119-181	411-539		MN745155
54_Boyacá	546	37-54	119-181	414-546		MN745156
87_Antioquia	623	37-54	119-181	410-541		MN745157
50_Boyacá	682	37-54	119-181	411-541	588-682	MN745158
120_Antioquia (Fut64)	500	37-54	119-181	409-500		MN745159
47_Boyacá	669	40-58	123-185	411-551	589-669	MN745160
48_Boyacá	661	24-41	119-181	396-528	577-661	MN745161
53_Boyacá	594	NA	52-113	342-480	527-594	MN745162
79_Antioquia	458	37-54	119-181	403-458		MN745163
31_Antioquia	452	37-54	119-181	413-452		MN745164
49_Boyacá	348	001-18	125-187	NA		MN745165
58_Boyacá	369	001-18	125-187	NA		MN745166
69_Antioquia	569	001-18	125-187	451-569		MN745167
93_Antioquia	617	001-18	125-187	451-590		MN745168
71_Boyacá	607	001-18	125-187	439-577		MN745169
116_Antioquia	597	001-18	125-187	444-559		MN745170
108_Caldas	440	37-54	119-181	404-440		MN745171
107_Caldas	504	37-54	119-181	402-504		MN745172
115_Caldas	451	37-54	121-183	414-451		MN745173
70_Antioquia	461	37-54	120-182	409-461		MN745174
113_Caldas	540	37-54	119-181	415-540		MN745175
10_Boyacá	458	37-54	119-181	405-458		MN745176
22_Antioquia	552	28-45	110-172	399-527		MN745177
119_Antioquia	454	37-54	119-181	404-454		MN745178
86_Antioquia	462	37-54	119-181	398-462		MN745179
117_Boyacá	463	37-54	119-181	408-463		MN745180
40_Cundinamarca	453	38-55	120-182	414-453		MN745181
104_Antioquia	464	37-54	119-181	411-464		MN745182
20_Boyacá	399	37-54	119-181	NA		MN745183
77_Antioquia	393	37-54	119-181	NA		MN745184
95_Antioquia	379	37-54	119-181	NA		MN745185
61_Antioquia	390	37-54	119-181	NA		MN745186
13_Boyacá	352	37-54	71-133	NA		MN745187
37_Cundinamarca	400	37-54	119-181	NA		MN745188
76_Cundinamarca	397	37-54	119-181	NA		MN745189
36_Cundinamarca	383	37-54	119-181	NA		MN745190
17_Boyacá	515	34-51	120-182	414-515		MN745191
89_Cundinamarca	533	NA	32-93	294-433		MN745192
43_Cundinamarca	364	37-54	119-181	NA		MN745193
45_Cundinamarca	439	37-54	120-182	412-439		MN745194
44_Cundinamarca	363	37-54	119-181	NA		MN745195
41_Cundinamarca	362	37-54	119-181	NA		MN745196
52_Boyacá	366	37-54	119-181	NA		MN745197
25_Antioquia (Fut31)	364	37-54	119-181	NA		MN745198
99_Antioquia	346	13-30	94-156	NA		MN745199
